# Supplementary material for: Structure of a RecT/Redβ family recombinase in complex with a duplex intermediate of DNA annealing
Source: Nat Commun. 2022 Dec 21;13:7855. doi: 10.1038/s41467-022-35572-z (PMC9772228; doi:10.1038/s41467-022-35572-z)
Supplement: Supplementary file 6 — Source Data [file 41467_2022_35572_MOESM6_ESM.xlsx]

## Sheet: FigS17-1
Fig
